# Supplementary material for: Spotted Fever Rickettsioses in Panama: New Cases and the Gaps That Hinder Its Epidemiological Understanding
Source: Pathogens. 2025 Oct 4;14(10):1006. doi: 10.3390/pathogens14101006 (PMC12567105; doi:10.3390/pathogens14101006)
Supplement: Supplementary file 1 [file pathogens-14-01006-s001.zip]

Archive with 1 entries (1 files):
- pathogens-3870483-supplementary.xlsx
