# Supplementary material for: Spotted Fever Rickettsioses in Panama: New Cases and the Gaps That Hinder Its Epidemiological Understanding
Source: Pathogens. 2025 Oct 4;14(10):1006. doi: 10.3390/pathogens14101006 (PMC12567105; doi:10.3390/pathogens14101006)
Supplement: Supplementary file 1 [file pathogens-14-01006-s001.zip › pathogens-3870483-supplementary.xlsx]

## Sheet: RRSFPanama
Supplementary table. Demographic characteristics of RRSF cases in Panama.				Table S1. Demographic data of SFGR and RRSF in Panama (1950-1951; 2004-2025)
Tick-Borne Rickettsiosis in Panama	YEAR	MONTH	PROVINCE	HOME	POSSIBLE EXPOSURE LOCATION	TYPE LOCALITY	AGE	GENDER	OCCUPATION	Dx METHOD	DX	OUTCOME	REFERENCES
	1950	Feb	Panama Oeste	La Chorrera	Panamá Oeste: Ollas Arriba	Rural	26	Male	Farmer	Isolation	RRSF	Died	45
	1950	May	Panama Oeste	La Chorrera	Possibly the same as the house or nearby places	Rural	13	Male	Farmer	Isolation-complement-fixation reaction	RRSF	Died	45
	1951	Jan	Panama	Ciudad de Panamá, Casco Viejo	Possibly the same as the house or nearby places	Urban	65	Female	No information	Complement fixation reaction	RRSF	Recovered	45
	1951	Feb	Panamá Oeste	La Chorrera	Possibly the same as the house or nearby places	Rural	26	Male	Farmer	Complement fixation reaction	RRSF	Recovered	6
	1951	Apr	Panamá	Ciudad de Panamá, Vía Transístmica	Possibly the same as the house or nearby places	Suburban	28	Male	Farmer	Complement fixation reaction	RRSF	Recovered	6
	2004	Dec	Panamá Oeste	No especificy	Possibly the same as the house or nearby places	Rural ?	4	Male	None	PCR-Sequencing tissues	RRSF	Died	23
	2006	Ago	Coclé	Antón, El Macano	Possibly the same as the house or nearby places	Rural	29	Male	No information	PCR-Sequencing tissues	RRSF	Died	32
	2006	Ago	Coclé	Antón, El Macano	Possibly the same as the house or nearby places	Rural	?	?	No information	PCR-Sequencing tissues	RRSF	Died	32
	2007	Oct	Panamá	Ciudad de Panamá, Pedregal	Possibly the same as the house or nearby places	Suburban	22	Female (23 weeks pregnancy)	No information	PCR-Sequencing tissues	RRSF	Died	32
	2007	Nov	Panamá	Ciudad de Panamá, Pedregal	Possibly the same as the house or nearby places	Suburban	3	Female	None	PCR-Sequencing tissues	RRSF	Died	32
	2007	Nov	Panamá	Ciudad de Panamá, Pedregal	Possibly the same as the house or nearby places	Suburban	5	Female	None	PCR-Sequencing tissues	RRSF	Died	32
	2012	Jun	Panamá	Ciudad de Panamá, 24 de Diciembre	Colon Province: Barro Colorado NM	Forest	28	Male	Field biologist	Serology-IFA serocoversion	SFGR	Recovered	18
	2017	Feb	Coclé	Antón, El Valle	Possibly the same as the house or nearby places	Rural	8	Male	Student	PCR-Sequencing tissues and isolation	RRSF	Died	20
	2017	Mar	Panamá	Cuidad de Panamá, Bello Horizonte	Possibly the same as the house or nearby places	Urban	15	Male	Student	PCR-Sequencing tissues and isolation	RRSF	Died	20
	2017	Nov	Colón	Colón, Buena Vista	Possibly the same as the house or nearby places	Rural	60	Female	No information	PCR-Sequencing tissues and isolation	RRSF	Died	Not published
	2019	Feb	Gnäbe-Buglé Indigenous Comarca	Kankintu, Piedra Roja	Not determined	Rural	8	Male	No information	PCR-Sequencing tissues and isolation	RRSF	Died	19, 67
	2019	Feb	Gnäbe-Buglé Indigenous Comarca	Kankintu, Piedra Roja	Not determined	Rural	17	Female	Farmer	PCR-Sequencing tissues and isolation	RRSF	Died	19, 67
	2019	Feb	Gnäbe-Buglé Indigenous Comarca	Kankintu, Piedra Roja	Not determined	Rural	9	Female	No information	PCR-Sequencing tissues and isolation	RRSF	Died	19, 67
	2019	Feb	Gnäbe-Buglé Indigenous Comarca	Kankintu, Piedra Roja	Not determined	Rural	20	Female	Farmer	PCR-Sequencing tissues and isolation	RRSF	Died	19, 67
	2019	Feb	Gnäbe-Buglé Indigenous Comarca	Kankintu, Piedra Roja	Not determined	Rural	3	Male	None	PCR	RRSF	Recovered	19, 67
	2019	Feb	Gnäbe-Buglé Indigenous Comarca	Kankintu, Piedra Roja	Not determined	Rural	14	Male	No information	PCR	RRSF	Recovered	19, 67
	2019	Feb	Colón	Gamboa	Possibly the same as the house or nearby places	Rural - close a National Park	51	Male	Field biologist	Serology-IFA serocoversion	SFGR	Recovered	Not published
	2019	Nov	Coclé	La Pintada	Colón Province: Donoso	Rural	53	Male	Field biologist	PCR-Sequencing tissues	RRSF	Died	Not published
	2020	Oct	Colón	Gamboa	Possibly the same as the house or nearby places	Rural - close a National Park	32	Male	Engineer	Serology-IFA serocoversion	SFGR	Recovered	Not published
	2021	Mar	Panamá	Ciudad de Panamá, Chilibre	Possibly the same as the house or nearby places	Suburban	7	Male	Student	PCR-Sequencing blood	RRSF	Died	33
	2021	Apr	Panamá	Ciudad de Panamá, Pedregal	Possibly the same as the house or nearby places	Suburban	7	Male	Student	PCR-Sequencing blood	RRSG	Died	33
	2024	Jul	Coclé	La Pintada, Llano del Norte	Possibly the same as the house or nearby places	Rural	20	Male	Farmer	PCR-Sequencing tissues	RRSF	Died	Present work
	2025	Feb	Gnäbe-Buglé Indigenous Comarca	Peña Blanca, Llano Tugri	Possibly the same as the house or nearby places	Rural	2	Male	None	Serology-IFA serocoversion	SFGR	Recovered	Present work

## Sheet: Hoja1
AÑO	MES	PROVINCIA O COMARCA	LOCALIDAD	AMBIENTE	EDAD	SEXO	OCUPACIÓN	DX	RESULTADO		1950	2		Feb
1950	Feb	Panama Oeste	La Chorrera	Rural	26	Varón	Agricultor	RRSF	Fatal		1950			Mayo
1950	Myo	Panama Oeste	La Chorrera	Rural	13	Varón	Agricultor	RRSF	Fatal		1951	3		Ene
1951	Ene	Panama	Ciudad de Panamá, Casco Viejo	Urbano	65	Mujer	S/Datos	RRSF	Recuperado		1951			Feb
1951	Feb	Panamá Oeste	La Chorrera	Rural	26	Varón	Agricultor	RRSF	Recuperado		1951			Abr
1951	Abr	Panamá	Ciudad de Panamá, Vía Transístmica	Suburbano	28	Varón	Agricultor	RRSF	Recuperado		2004	1		Dic
2004	Dic	Panamá Oeste	No especificy	Rural ?	4	Varón	Ninguno	RRSF	Fatal		2006	2		Ago		Enero	1
2006	Ago	Coclé	Antón, El Macano	Rural	29	Varón	S/Datos	RRSF	Fatal		2006			Ago		Febrero	11
2006	Ago	Coclé	Antón, El Macano	Rural	?	?	S/Datos	RRSF	Fatal		2007	3		Oct		Marzo	2
2007	Oct	Panamá	Ciudad de Panamá, Pedregal	Suburbano	22	Mujer (23 G)	S/Datos	RRSF	Fatal		2007			Nov		Abril	2
2007	Nov	Panamá	Ciudad de Panamá, Pedregal	Suburbano	3	Mujer	Ninguno	RRSF	Fatal		2007			Nov		Mayo	1
2007	Nov	Panamá	Ciudad de Panamá, Pedregal	Suburbano	5	Mujer	Ninguno	RRSF	Fatal		2012	1		Jun		Junio	1
2012	Jun	Panamá	Ciudad de Panamá, 24 de Diciembre	Bosque	28	Varón	Biólogo de campo	SFGR	Recuperado		2017	3		Feb		Julio	1
2017	Feb	Coclé	Antón, El Valle	Rural	8	Varón	Estudiante	RRSF	Fatal		2017			Mar		Agosto	2
2017	Mar	Panamá	Cuidad de Panamá, Bello Horizonte	Urbano	15	Varón	Estudiante	RRSF	Fatal		2017			Nov		Septiembre	0
2017	Nov	Colón	Colón, Buena Vista	Rural	60	Mujer	S/Datos	RRSF	Fatal		2019	8		Feb		Octubre	2
2019	Feb	Gnäbe-Buglé Indigenous Comarca	Kankintu, Piedra Roja	Rural	8	Varón	S/Datos	RRSF	Fatal		2019			Feb		Noviembre	4
2019	Feb	Gnäbe-Buglé Indigenous Comarca	Kankintu, Piedra Roja	Rural	17	Mujer	Agricultor	RRSF	Fatal		2019			Feb		Diciembre	1
2019	Feb	Gnäbe-Buglé Indigenous Comarca	Kankintu, Piedra Roja	Rural	9	Mujer	S/Datos	RRSF	Fatal		2019			Feb
2019	Feb	Gnäbe-Buglé Indigenous Comarca	Kankintu, Piedra Roja	Rural	20	Mujer	Agricultor	RRSF	Fatal		2019			Feb
2019	Feb	Gnäbe-Buglé Indigenous Comarca	Kankintu, Piedra Roja	Rural	3	Varón	Ninguno	RRSF	Recuperado		2019			Feb
2019	Feb	Gnäbe-Buglé Indigenous Comarca	Kankintu, Piedra Roja	Rural	14	Varón	S/Datos	RRSF	Recuperado		2019			Feb
2019	Feb	Colón	Gamboa	Rural - cerca PN	51	Varón	Biólogo de campo	SFGR	Recuperado		2019			Nov
2019	Nov	Coclé	La Pintada	Rural	53	Varón	Biólogo de campo	RRSF	Fatal		2020	1		Oct
2020	Oct	Colón	Gamboa	Rural - cerca PN	32	Varón	Engineer	SFGR	Recuperado		2021	2		Mar
2021	Mar	Panamá	Ciudad de Panamá, Chilibre	Suburbano	7	Varón	Estudiante	RRSF	Fatal		2021			Apr
2021	Apr	Panamá	Ciudad de Panamá, Pedregal	Suburbano	7	Varón	Estudiante	RRSG	Fatal		2024	1		Jul
2024	Jul	Coclé	La Pintada, Llano del Norte	Rural	20	Varón	Agricultor	RRSF	Fatal		2025	1		Feb
2025	Feb	Gnäbe-Buglé Indigenous Comarca	Peña Blanca, Llano Tugri	Rural	2	Varón	Ninguno	SFGR	Recuperado

## Sheet: Hoja2
						AÑO	MES
						1950	Feb
		1950	2			1950	Mayo
		1951	3			1951	Ene
		2004	1			1951	Feb
		2006	2			1951	Abr
		2007	3			2004	Dic
		2012	1			2006	Ago
		2017	3			2006	Ago
		2019	8			2007	Oct
		2020	1			2007	Nov
		2021	2			2007	Nov
		2024	1			2012	Jun
		2025	1			2017	Feb
						2017	Mar
						2017	Nov
						2019	Feb
						2019	Feb
						2019	Feb
						2019	Feb
						2019	Feb
						2019	Feb
						2019	Feb
						2019	Nov
						2020	Oct
						2021	Mar
						2021	Apr
						2024	Jul
						2025	Feb
